# Supplementary material for: Associations of the Seed Fatty Acid Composition of Sesame (Sesamum indicum L.) Germplasm with Agronomic Traits and FAD2 Variations
Source: Plants (Basel). 2024 Jun 7;13(12):1590. doi: 10.3390/plants13121590 (PMC11207932; doi:10.3390/plants13121590)
Supplement: Supplementary file 1 [file plants-13-01590-s001.zip]

Archive with 1 entries (1 files):
- plants-2928865-supplementary.pdf
